# Supplementary material for: Vulnerability of Prey Species to Predation by Two Sympatric Accipitrine Hawks in Rural and Peri-Urban Landscapes in Southern Finland
Source: Animals (Basel). 2025 Feb 11;15(4):512. doi: 10.3390/ani15040512 (PMC11852112; doi:10.3390/ani15040512)
Supplement: Supplementary file 1 [file animals-15-00512-s001.zip]

Archive with 2 entries (2 files):
- Table S1. Data for analyses_Vulnerability of Prey Species to Predation by two Sympatric Accipitrine Hawks in Rural and Peri-urban Landscapes in Southern Finland.xlsx
- Table S2. Vulnerability of prey species to sparrowhawk and goshawk predation in rural and peri-urban landscapes.xlsx
