# Supplementary material for: Vulnerability of Prey Species to Predation by Two Sympatric Accipitrine Hawks in Rural and Peri-Urban Landscapes in Southern Finland
Source: Animals (Basel). 2025 Feb 11;15(4):512. doi: 10.3390/ani15040512 (PMC11852112; doi:10.3390/ani15040512)
Supplement: Supplementary file 1 [file animals-15-00512-s001.zip › Table S1. Data for analyses_Vulnerability of Prey Species to Predation by two Sympatric Accipitrine Hawks in Rural and Peri-urban Landscapes in Southern Finland.xlsx]

## Sheet: Taulukko1
ACCNIS	Prey species	log Prey body mass	log Density	Distribution	Habitat	Coloration	Habits		ACCNIS	Prey species	log Prey body mass	log Density	Distribution	Habitat	Coloration	Habits		ASTGEN	Prey species	log Prey body mass	log Density	Distribution	Habitat	Coloration	Habits		ASTGEN	Prey species	log Prey body mass	log Density AgPksglm	Habitat	Distribution	Coloration	Habits
Western Uusimaa	Actitis hypoleucos	1.6812	0.0947567	1	2	3	3		Helsinki district	Alauda arvensis	1.5682	-0.47062	1	1	2	3		Western Uusimaa	Actitis hypoleucos	1.6812	0.05605	1	2	3	3		Helsinki dstrict	Anas platyrhynchos	3.04139	-0.427157	2	2	2.5	3
1979–1986	Alauda arvensis	1.5682	0.439269	1	1	2	3		1989–1990	Anthus trivialis	1.3617	0.56337	1	3	2	3		1969–1983	Alauda arvensis	1.5682	0.500057	1	1	2	3		2009–2016	Anthus trivialis	1.3617	0.660459	3	1	2	3
Sparrowhawk	Anthus trivialis	1.3617	0.85848	1	3	2	3		Sparrowhawk	Carduelis cannabina	1.2304	-0.4552	2	2	3	3		Goshawk	Anthus trivialis	1.3617	0.95315	1	3	2	3		Goshawk	Aythya fulicula	2.8573	-2.40422	2	2	3	3
	Apus apus	1.6232	-0.72750	2	2	1	3			Carduelis carduelis	1.255	-0.588998	2	2	3	3			Buteo buteo	2.875	-0.99251	1	3	2	3			Branta leucopsis	3.2355	-2.00246	2	2	3	3
	Carduelis cannabina	1.2304	-0.52185	2	2	3	3			Carduelis chloris	1.462	0.40227	1	2	3	2			Carduelis chloris	1.462	0.21191	1	2	3	2			Bucephala clangula	2.872156	-0.97004	2	2	3	3
	Carduelis chloris	1.462	0.238717	1	2	3	2			Carduelis spinus	1.1139	0.571327	1	3	3	3			Carduelis spinus	1.1139	0.60301	1	3	3	3			Carduelis chloris	1.462	0.84130	2	1	3	2
	Carduelis spinus	1.1139	0.66854	1	3	3	3			Carpodacus erythrinus	1.3617	0.1976348	2	2	3	3			Columba livia	2.556	0.450649	2	1	2	3			Carduelis spinus	1.1139	0.59603	3	1	3	3
	Carpodacus erythrinus	1.3617	0.32132	2	2	3	3			Charadrius dubius	1.602	-1.162179	2	1	2	2			Columba oenas	2.439	-1.50747	2	3	2	2			Certhia familiaris	0.95424	0.21836	3	1	2	1
	Certhia familiaris	0.9542	-0.03290	1	3	2	2			Columba palumbus	2.3979	0.101096	1	3	3	2			Columba palumbus	2.69897	0.1570769	1	3	3	2			Chroicocephalus ridibundus	2.43136	-0.40505	2	2	4	3
	Columba livia	2.255	-0.70004	2	1	2	3			Curruca curruca	1.079	0.26541	1	3	3	1			Corvus corax	3.077	-2.0044	1	3	1	3			Columba livia	2.556	0.01626	1	2	2	3
	Cuculus canorus	2.029	-0.82722	1	2	2	2			Curruca nisoria	1.477	-1.09859	2	2	2	1			Corvus corone cornix	2.72	0.11711	1	2	1	3			Columba oenas	2.439	-0.98247	3	2	2	2
	Curruca communis	1.17609	0.75042	2	2	3	2			Cyanistes caeruleus	1.04139	0.63085	1	3	3	3			Corvus monedula	2.352	-0.68208	2	2	1	3			Columba palumbus	2.69897	0.49551	3	1	3	2
	Curruca curruca	1.079	0.198769	1	3	3	1			Dendrocopos major	1.944	0.19558	1	3	3	3			Cuculus canorus	2.029	-0.56763	1	2	2	2			Corvus corone cornix	2.72	0.24497	2	1	1	3
	Cyanistes caeruleus	1.04139	0.587222	1	3	3	3			Emberiza citrinella	1.477	0.392666	1	2	2.5	2			Dendrocopos major	1.944	0.179459	1	3	3	3			Corvus monedula	2.352	0.35516	2	2	1	3
	Delichon urbicum	1.342	-0.65855685	2	2	3	3			Emberiza schoeniclus	1.27875	0.384329	2	2	2.5	2			Dryocopus martius	2.5185	-0.96298	1	3	1	3			Cuculus canorus	2.029	-0.60728	2	1	2	2
	Dendrocopos major	1.944	0.19425	1	3	3	3			Erithacus rubecula	1.2041	0.7952395	1	3	2.5	1			Emberiza citrinella	1.477	0.8973487	1	2	2.5	2			Cyanistes caeruleus	1.04139	1.184607	3	1	3	3
	Emberiza citrinella	1.477	0.856455	1	2	2.5	2			Ficedula hypoleuca	1.1139	0.82094	1	3	3	3			Erithacus rubecula	1.2041	1.04627	1	3	2.5	1			Dendrocopos major	1.944	0.47271	3	1	3	3
	Emberiza hortulana	1.3802	0.0043556	1	1	3	3			Fringilla coelebs	1.342	1.53764	1	3	3	3			Falco tinnunculus	2.267	-1.795978	1	2	3	3			Dryocopus martius	2.5185	-0.865466	3	1	1	3
	Emberiza schoeniclus	1.27875	-1.15066	2	2	2.5	2			Garrulus glandarius	2.2041	-0.05883	1	3	3	2			Ficedula hypoleuca	1.1139	0.49619	1	3	3	3			Falco tinnunculus	2.267	-2.24869	2	1	3	3
	Erithacus rubecula	1.2041	0.96941	1	3	2.5	1			Hippolais icterina	1.1461	-0.33236	1	2	2	1			Fringilla coelebs	1.342	1.682616	1	3	3	3			Ficedula hypoleuca	1.1139	0.737118	3	1	3	3
	Ficedula hypoleuca	1.1139	0.660495	1	3	3	3			Hirundo rustica	1.27875	-0.4872399	2	2	3	3			Gallinago gallinago	1.9777	-0.72135	1	1	2	2			Fringilla coelebs	1.342	1.52631	3	1	3	3
	Fringilla coelebs	1.342	1.73048786	1	3	3	3			Lanius collurio	1.462	-0.470606	2	2	2.5	3			Garrulus glandarius	2.2041	0.14249	1	3	3	2			Gallinago gallinago	1.9777	-1.39592	1	1	2	2
	Gallinago gallinago	1.9777	-1.20553	1	1	2	2			Lophophanes cristatus	1.079	0.42757	1	3	3	3			Lanius collurio	1.462	0.09819	1	2	2.5	3			Garrulus glandarius	2.2041	-0.08977	3	1	3	2
	Garrulus glandarius	2.2041	-0.073374	1	3	3	2			Loxia curvirostra	1.61278	-0.66404	1	3	3	3			Loxia curvirostra/sp	1.61278	-0.332427	1	3	3	3			Hirundo rustica	1.27875	-0.18663	2	2	3	3
	Hirundo rustica	1.27875	-0.47034	2	2	3	3			Luscinia luscinia	1.431	-0.03123	1	2	2	1			Lyrurus tetrix	3.0453	-0.72146	1	3	1.5	2			Hydrocoloeus minutus	2.1105897	-2.61416	2	2	4	3
	Jynx torquilla	1.5682	-1.358167	2	2	2	1			Motacilla alba	1.301	0.78412	1	2	3	3			Muscicapa striata	1.2041	1.06762	1	3	2	2			Larus argentatus	3.021189	-1.26582	2	2	4	3
	Lanius collurio	1.462	-0.61643	2	2	2.5	3			Muscicapa striata	1.2041	0.7733689	1	3	2	2			Parus major	1.27875	1.08696	1	3	3	3			Larus canus	2.6232	0.14181	2	2	4	3
	Locustella naevia	1.1139	-1.68356	1	1	2	1			Oenanthe oenanthe	1.3617	0.080929	1	1	3	3			Phasianus colchicus	3.053	-0.48724	2	1	2.5	1			Lyrurus tetrix	3.0453	-0.366867	3	1	1.5	2
	Lophophanes cristatus	1.079	0.281748	1	3	3	3			Parus major	1.27875	1.158285	1	3	3	3			Pica pica	2.371	0.11926	2	2	3	3			Motacilla alba	1.301	0.990725	2	1	3	3
	Loxia curvirostra/sp	1.61278	-0.207809	1	3	3	3			Passer domesticus	1.5051	1.242229	2	2	3	3			Picus canus	2.1038	-1.0477	1	3	3	3			Parus major	1.27875	1.38211	3	1	3	3
	Loxia pytyopsittacus	1.748	-1.45882	1	3	3	3			Periparus ater	0.9542	-0.06876	1	3	3	2			Pyrrhula pyrrhula	1.462	-0.49139	1	3	3	1			Phasianus colchicus	3.053	-0.63141	1	2	2.5	1
	Luscinia luscinia	1.431	-0.1770565	1	2	2	1			Phoenicurus phoenicurus	1.17609	-0.180918	1	3	3	3			Scolopax rusticola	2.477	-0.585097	1	3	2	1			Pica pica	2.371	0.45859	2	2	3	3
	Motacilla alba	1.3010	0.827356	1	2	3	3			Phylloscopus sibilatrix	1	0.74013	2	3	3	3			Sturnus vulgaris	1.886	0.47231	2	2	1	3			Picus canus	2.1038	-1.25738	3	1	3	3
	Motacilla flava	1.27875	-0.1389649	2	1	3	3			Phylloscopus trochilus & collybita	0.9542	1.33004	1	3	2	2			Tetrastes bonasia	2.544	0.29242	1	3	2	1			Pyrrhula pyrrhula	1.462	-0.46699	3	1	3	1
	Muscicapa striata	1.2041	1.0945656	1	3	2	2			Poecile montanus	1.04139	0.26092	1	3	3	3			Tringa ochropus	1.903	-0.47076	1	3	3	2			Scolopax rusticola	2.477	-0.46378	3	1	2	1
	Oenanthe oenanthe	1.3617	-0.479868	1	1	3	3			Prunella modularis	1.27875	0.2178	1	3	2	1			Turdus iliacus	1.778	-0.47076	1	3	3	3			Sterna hirundo/sp.	2.079	-1.5595	2	2	4	3
	Parus major	1.27875	1.133035	1	3	3	3			Regulus regulus	0.77815	0.87851	1	3	3	1			Turdus merula	2.004	0.71238	1	3	1	2			Stunus vulgaris	1.886	0.12360	2	2	1	3
	Passer domesticus	1.5051	0.75484	2	2	3	3			Riparia riparia	1.1461	-1.389197	2	2	3	3			Turdus philomelos	1.8388	0.60018	1	3	2	3			Tetrao urogallus	3.46538	-0.77910	3	1.5	2	1
	Periparus ater	0.9542	-0.27673	1	3	3	2			Stumus vulgaris	1.886	0.04964	2	2	1	3			Turdus pilaris	2.025	1.009179	2	2	3	3			Tetrastes bonasia	2.544	-0.053836	3	1	2	1
	Phoenicurus phoenicurus	1.17609	-0.445929	1	3	3	3			Sylvia atricapilla	1.301	0.00916	1	3	3	1			Turdus viscivorus	2.0606978	-0.281308	1	3	2	3			Tringa ochropus	1.903	-0.270265	3	1	3	2
	Phylloscopus sibilatrix	1	0.90324	2	3	3	3			Sylvia borin	1.301	0.55248	1	2	2	1			Vanellus vanellus	2.31175	-0.204159	2	1	3	3			Turdus iliacus	1.778	0.58419	3	1	3	3
	Phylloscopus trochilus&collybita	0.9542	1.5327699	1	3	2	2			Tetrastes bonasia	2.243	-0.3012	1	3	2	1												Turdus merula	2.004	1.10733	3	1	1	2
	Poecile montanus	1.04139	0.33694	1	3	3	3			Turdus iliacus	1.778	0.503578	1	3	3	3												Turdus philomelos	1.8388	0.662865	3	1	2	3
	Prunella modularis	1.27875	0.405539	1	3	2	1			Turdus merula	2.004	0.83564	1	3	1	2												Turdus pilaris	2.025	1.248317	2	2	3	3
	Pyrrhula pyrrhula	1.462	-0.35578	1	3	3	1			Turdus philomelos	1.8388	0.474135	1	3	2	3												Turdus viscivorus	2.0606978	-0.37704	3	1	2	3
	Regulus regulus	0.77815	0.85650	1	3	3	1			Turdus pilaris	2.025	0.991721	2	2	3	3												Vanellus vanellus	2.31175	-0.406148	1	2	3	3
	Riparia riparia	1.1461	-1.53502	2	2	3	3			Turdus viscivorus	2.0606978	-0.5227489	1	3	2	3
	Saxicola rubetra	1.2304	0.17229	1	1	3	3
	Scolopax rusticola	2.17609	-0.97236	1	3	2	1
	Stunus vulgaris	1.886	0.27620	2	2	1	3
	Sylvia borin	1.3010	0.936485	1	2	2	1
	Tetrao tetrix	2.3010	-0.58585	1	3	1.5	2
	Tetrastes bonasia	2.2430	0.20618787	1	3	2	1
	Tringa ochropus	1.903	-0.42572	1	3	3	2
	Troglodytes troglodytes	1	-0.50666	1	3	2	1
	Turdus iliacus	1.778	1.06663	1	3	3	3
	Turdus merula	2.004	0.7764559	1	3	1	2
	Turdus philomelos	1.8388	0.65151	1	3	2	3
	Turdus pilaris	2.025	0.9695567	2	2	3	3
	Turdus viscivorus	2.0606978	-1.06651	1	3	2	3
