# Supplementary material for: Vulnerability of Prey Species to Predation by Two Sympatric Accipitrine Hawks in Rural and Peri-Urban Landscapes in Southern Finland
Source: Animals (Basel). 2025 Feb 11;15(4):512. doi: 10.3390/ani15040512 (PMC11852112; doi:10.3390/ani15040512)
Supplement: Supplementary file 1 [file animals-15-00512-s001.zip › Table S2. Vulnerability of prey species to sparrowhawk and goshawk predation in rural and peri-urban landscapes.xlsx]

## Sheet: Taulukko1
ACCNIS	Prey species	Vulnerability		ACCNIS	Prey species	Vulnerability		ASTGEN	Prey species	Vulnerability		ASTGEN	Prey species	Vulnerability
Western Uusimaa	Pyrrhula pyrrhula	1.041222		Helsinki district	Parus major	0.34891814		Western Uusimaa	Turdus iliacus	0.91133301		Helsinki district	Corvus corone cornix	0.88247953
1979-1986	Turdus philomelos	0.5603802		1989-1990	Ficedula hypoleuca	0.31837102		1969–1983	Garrulus glandarius	0.86074523		2009–2016	Columba livia	0.86906448
Rural	Anthus trivialis	0.5138837		Peri-urban	Parus caeruleus	0.2628776		Rural	Scolopax rusticola	0.8023869		Peri-urban	Pica pica	0.7476258
	Oenanthe oenanthe	0.377214			Motacilla alba	0.23371897			Corvus corone cornix	0.782599993			Columba palumbus	0.627191
	Lanius collurio	0.29425			Turdus philomelos	0.208414			Tetrastes bonasia	0.71289448			Garrulus glandarius	0.5389566
	Stunus vulgaris	0.257696			Alauda arvensis	0.2057621			Lyrurus/Tetrao tetrix	0.658841			Columba oenas	0.4274024
	Loxia curvirostra/sp	0.2475173			Oenanthe oenanthe	0.19665443			Columba palumbus	0.634933099			Larus ridibundus	0.38648352
	Erithacus rubecula	0.2167856			Loxia curvirostra	0.17530379			Phasianus colchicus	0.6105816			Larus canus	0.316589448
	Jynx torquilla	0.20212			Carduelis chloris	0.1595453			Gallinago gallinago	0.33188066			Phasianus colchicus	0.2222657
	Garrulus glandarius	0.2012844			Parus montanus	0.1370256			Turdus philomelos	0.310232			Turdus pilaris	0.190694
	Parus major	0.185492			Carduelis carduelis	0.1360467			Columba oenas	0.2663177			Corvus monedula	0.1829605
	Delichon urbicum	0.15069			Erithacus rubecula	0.1351012			Corvus monedula	0.2460892			Anas platyrhynchos	0.18204051
	Turdus iliacus	0.134			Passer domesticus	0.1192372			Vanellus vanellus	0.2122207			Sterna hirundo/sp.	0.17816448
	Hirundo rustica	0.1207188			Riparia riparia	0.036258			Turdus merula	0.1976431			Bonasa bonasia	0.1563448
	Apus apus	0.119052			Parus ater	0.0316313			Pica pica	0.1632941			Turdus iliacus	0.1412509
	Carduelis chloris	0.1172123			Charadrius dubius	0.0301416			Dryocopus martius	0.0408159			Dryocopus martius	0.1396153
	Phoenicurus phoenicurus	0.10454			Sylvia nisoria	0.0277955			Picus canus	0.0236541			Scolopax rusticola	0.13790917
	Passer domesticus	0.1030472			Bonasa bonasia	0.0249135			Corvus corax	0.02205235			Anas crecca	0.0966052
	Turdus merula	0.10216			Lanius collurio	0.01697511			Falco tinnunculus	0.0203358			Accipiter nisus	0.0848874
	Scolopax rusticola	0.0783396			Garrulus glandarius	-0.0024986			Buteo buteo	-0.00312212			Bucephala clangula	0.0540019
	Turdus viscivorus	0.0670368			Phoenicurus phoenicurus	-0.0026423			Tringa ochropus	-0.0384091			Branta leucopsis	0.0477026
	Carduelis cannabina	0.06238			Stumus vulgaris	-0.008153			Loxia curvirostra/sp	-0.0446503			Falco tinnunculus	0.03269219
	Carpodacus erythrinus	0.0586432			Turdus iliacus	-0.0159998			Cuculus canorus	-0.04591805			Vanellus vanellus	0.03173232
	Prunella modularis	0.05811			Turdus viscivorus	-0.017291			Turdus viscivorus	-0.0571229			Tetrao tetrix	0.0240196
	Alauda arvensis	0.056371			Prunella modularis	-0.0185127			Pyrrhula pyrrhula	-0.05827445			Larus argentatus	0.0203596
	Loxia pytyopsittacus	0.044774			Hirundo rustica	-0.02223065			Sturnus vulgaris	-0.06493358			Hydrocoloeus minutus	0.0167813
	Ficedula hypoleuca	0.035041			Carduelis cannabina	-0.0269937			Lanius collurio	-0.1479189			Aythya fulicula	0.0163916
	Bonasa bonasia	0.02895			Emberiza citrinella	-0.0332439			Dendrocopos major	-0.14872829			Gallinago gallinago	0.0071487
	Cuculus canorus	0.026144			Sylvia curruca	-0.0410829			Actitis hypoleucos	-0.1708822			Picus canus	0.0033553
	Gallinago gallinago	0.024			Hippolais icterina	-0.04824347			Columba livia	-0.23728426			Tetrao urogallus	-0.0068231
	Emberiza schoeniclus	0.0226059			Anthus trivialis	-0.0541592			Carduelis chloris	-0.29014502			Cuculus canorus	-0.0253949
	Locustella naevia	0.01406			Sylvia atricapilla	-0.0593749			Turdus pilaris	-0.3023286			Pyrrhula pyrrhula	-0.062848
	Riparia riparia	0.01264			Luscinia luscinia	-0.1252131			Alauda arvensis	-0.43853638			Turdus viscivorus	-0.0793912
	Actitis hypoleucos	0.0026412			Parus cristatus	-0.1277213			Ficedula hypoleuca	-0.45946485			Dendrocopos major	-0.1008694
	Tringa ochropus	-0.00902			Dendrocopos major	-0.1331686			Carduelis spinus	-0.53407025			Tringa ochropus	-0.1029267
	Certhia familiaris	-0.009688			Carduelis spinus	-0.1422639			Emberiza citrinella	-0.697912			Turdus merula	-0.1174414
	Columba livia	-0.01504			Fringilla coelebs	-0.1506226			Anthus trivialis	-0.7249117			Hirundo rustica	-0.1246925
	Motacilla alba	-0.0233999			Carpodacus erythrinus	-0.1718205			Erithacus rubecula	-0.84709677			Stunus vulgaris	-0.1576891
	Tetrao tetrix	-0.02435			Columba palumbus	-0.1727528			Parus major	-0.88306755			Turdus philomelos	-0.1721916
	Troglodytes troglodytes	-0.03228			Turdus merula	-0.180545			Muscicapa striata	-0.8882363			Certhia familiaris	-0.2800324
	Saxicola rubetra	-0.036222			Emberiza schoeniclus	-0.1933264			Fringilla coelebs	-1.3996445			Carduelis spinus	-0.4904703
	Parus ater	-0.06379			Muscicapa striata	-0.2418285							Anthus trivialis	-0.5366319
	Motacilla flava	-0.073972			Sylvia borin	-0.2636237		Species total	41				Ficedula hypoleuca	-0.5778707
	Emberiza citrinella	-0.0771892			Turdus pilaris	-0.3763348							Carduelis chloris	-0.6596816
	Luscinia luscinia	-0.08274			Regulus regulus	-0.4150565							Motacilla alba	-0.7247435
	Parus montanus	-0.0920608			Phylloscopus trochilus & collybita	-0.4561885							Cyanistes caeruleus	-0.92348396
	Turdus pilaris	-0.1054186			Phylloscopus sibilatrix	-0.4597297							Parus major	-1.0629507
	Cyanistes caeruleus	-0.1184676											Fringilla coelebs	-1.1367189
	Emberiza hortulana	-0.12684		Species total	47
	Sylvia curruca	-0.12739										Species total	48
	Fringilla coelebs	-0.139975
	Dendrocopos major	-0.15614
	Parus cristatus	-0.22474
	Carduelis spinus	-0.24204
	Sylvia communis	-0.306865
	Regulus regulus	-0.33995
	Phylloscopus sibilatrix	-0.439147
	Phylloscopus trochilus&collybita	-0.4402588
	Muscicapa striata	-0.5928588
	Sylvia borin	-0.62322
Species total	60
